# Supplementary material for: Mechanical Properties, Fractal Dimension, and Texture Analysis of Selected 3D-Printed Resins Used in Dentistry That Underwent the Compression Test
Source: Polymers (Basel). 2023 Apr 2;15(7):1772. doi: 10.3390/polym15071772 (PMC10098904; doi:10.3390/polym15071772)
Supplement: Supplementary file 1 [file polymers-15-01772-s001.zip]

Archive with 1 entries (1 files):
- polymers-2252345-supplementary.pdf
